# Supplementary material for: Efficacy of Low-Carbohydrate Ketogenic Diet as an Adjuvant Cancer Therapy: A Systematic Review and Meta-Analysis of Randomized Controlled Trials
Source: Nutrients. 2021 Apr 21;13(5):1388. doi: 10.3390/nu13051388 (PMC8142992; doi:10.3390/nu13051388)
Supplement: Supplementary file 1 [file nutrients-13-01388-s001.zip]

Archive with 3 entries (2 files):
- Supplementary File/Table S1 PRISMA 2009 checklist.pdf
- Supplementary File/Table S2-Detailed Judgement for Risk of Bias assessment.pdf
- Supplementary File/
